# Supplementary material for: Inclusion Scenarios and Conformational Flexibility of the SSRI Paroxetine as Perceived from Polymorphism of β-Cyclodextrin–Paroxetine Complex
Source: Pharmaceuticals (Basel). 2022 Jan 14;15(1):98. doi: 10.3390/ph15010098 (PMC8781563; doi:10.3390/ph15010098)
Supplement: Supplementary file 1 [file pharmaceuticals-15-00098-s001.zip]

Archive with 1 entries (1 files):
- pharmaceuticals-1526251-supplementary.pdf
